# Supplementary material for: Phase transition of WTAP regulates m6A modification of interferon-stimulated genes
Source: eLife. 2025 May 27;13:RP100601. doi: 10.7554/eLife.100601 (PMC12113268; doi:10.7554/eLife.100601)
Supplement: Figure 2—source data 2. [file elife-100601-fig2-data2.zip]

Archive with 20 entries (16 files):
- Figure 2-Source Data 2/
- Figure 2-Source Data 2/Figure2a/
- Figure 2-Source Data 2/Figure2a/actin.tif
- Figure 2-Source Data 2/Figure2a/IP-pan-p.tif
- Figure 2-Source Data 2/Figure2a/pSTAT1.tif
- Figure 2-Source Data 2/Figure2a/STAT1.tif
- Figure 2-Source Data 2/Figure2a/WTAP.tif
- Figure 2-Source Data 2/Figure2a/IP-WTAP.tif
- Figure 2-Source Data 2/Figure2b/
- Figure 2-Source Data 2/Figure2b/IP-PPP4.tif
- Figure 2-Source Data 2/Figure2b/IP-WTAP.tif
- Figure 2-Source Data 2/Figure2b/actin.tif
- Figure 2-Source Data 2/Figure2b/PPP4.tif
- Figure 2-Source Data 2/Figure2b/WTAP.tif
- Figure 2-Source Data 2/Figure2c/
- Figure 2-Source Data 2/Figure2c/IP-pan-p.tif
- Figure 2-Source Data 2/Figure2c/IP-WTAP.tif
- Figure 2-Source Data 2/Figure2c/actin.tif
- Figure 2-Source Data 2/Figure2c/PPP4.tif
- Figure 2-Source Data 2/Figure2c/WTAP.tif
