# Supplementary material for: Phase transition of WTAP regulates m6A modification of interferon-stimulated genes
Source: eLife. 2025 May 27;13:RP100601. doi: 10.7554/eLife.100601 (PMC12113268; doi:10.7554/eLife.100601)
Supplement: Figure 2—figure supplement 1—source data 2. [file elife-100601-fig2-figsupp1-data2.zip]

Archive with 20 entries (16 files):
- Figure 2-figure supplement1-Source Data 2/
- Figure 2-figure supplement1-Source Data 2/Figure2-figure supplement 1a/
- Figure 2-figure supplement1-Source Data 2/Figure2-figure supplement 1a/IP-Flag.tif
- Figure 2-figure supplement1-Source Data 2/Figure2-figure supplement 1a/IP-WTAP.tif
- Figure 2-figure supplement1-Source Data 2/Figure2-figure supplement 1a/actin.tif
- Figure 2-figure supplement1-Source Data 2/Figure2-figure supplement 1a/WCL-Flag.tif
- Figure 2-figure supplement1-Source Data 2/Figure2-figure supplement 1a/WCL WTAP.tif
- Figure 2-figure supplement1-Source Data 2/Figure2-figure supplement 1b/
- Figure 2-figure supplement1-Source Data 2/Figure2-figure supplement 1b/IP-Flag.tif
- Figure 2-figure supplement1-Source Data 2/Figure2-figure supplement 1b/IP-WTAP.tif
- Figure 2-figure supplement1-Source Data 2/Figure2-figure supplement 1b/actin.tif
- Figure 2-figure supplement1-Source Data 2/Figure2-figure supplement 1b/Flag.tif
- Figure 2-figure supplement1-Source Data 2/Figure2-figure supplement 1b/WTAP.tif
- Figure 2-figure supplement1-Source Data 2/Figure2-figure supplement 1c/
- Figure 2-figure supplement1-Source Data 2/Figure2-figure supplement 1c/IP-pan-p.tif
- Figure 2-figure supplement1-Source Data 2/Figure2-figure supplement 1c/IP-WTAP.tif
- Figure 2-figure supplement1-Source Data 2/Figure2-figure supplement 1c/actin.tif
- Figure 2-figure supplement1-Source Data 2/Figure2-figure supplement 1c/pSTAT1.tif
- Figure 2-figure supplement1-Source Data 2/Figure2-figure supplement 1c/STAT1.tif
- Figure 2-figure supplement1-Source Data 2/Figure2-figure supplement 1c/WTAP.tif
