# Supplementary material for: Phase transition of WTAP regulates m6A modification of interferon-stimulated genes
Source: eLife. 2025 May 27;13:RP100601. doi: 10.7554/eLife.100601 (PMC12113268; doi:10.7554/eLife.100601)
Supplement: Figure 4—figure supplement 1—source data 2. [file elife-100601-fig4-figsupp1-data2.zip]

Archive with 4 entries (2 files):
- Figure 4-figure supplement 1-Source Data 2/
- Figure 4-figure supplement 1-Source Data 2/Figure 4-figure supplement 1C/
- Figure 4-figure supplement 1-Source Data 2/Figure 4-figure supplement 1C/Flag.tif
- Figure 4-figure supplement 1-Source Data 2/Figure 4-figure supplement 1C/actin.tif
