# Supplementary material for: Phase transition of WTAP regulates m6A modification of interferon-stimulated genes
Source: eLife. 2025 May 27;13:RP100601. doi: 10.7554/eLife.100601 (PMC12113268; doi:10.7554/eLife.100601)
Supplement: Figure 5—source data 1. [file elife-100601-fig5-data1.zip]

Archive with 5 entries (4 files):
- Figure 5-Source Data 1/
- Figure 5-Source Data 1/Figure 5B.pdf
- Figure 5-Source Data 1/Figure 5C.pdf
- Figure 5-Source Data 1/Figure 5E.pdf
- Figure 5-Source Data 1/Figure 5F.pdf
