# Supplementary material for: Phase transition of WTAP regulates m6A modification of interferon-stimulated genes
Source: eLife. 2025 May 27;13:RP100601. doi: 10.7554/eLife.100601 (PMC12113268; doi:10.7554/eLife.100601)
Supplement: Figure 5—source data 2. [file elife-100601-fig5-data2.zip]

Archive with 29 entries (24 files):
- Figure 5-Source Data 2/
- Figure 5-Source Data 2/Figure5b/
- Figure 5-Source Data 2/Figure5b/IP-METTL3.tif
- Figure 5-Source Data 2/Figure5b/IP-STAT1.tif
- Figure 5-Source Data 2/Figure5b/IP-WTAP.tif
- Figure 5-Source Data 2/Figure5b/actin.tif
- Figure 5-Source Data 2/Figure5b/METTL3.tif
- Figure 5-Source Data 2/Figure5b/pSTAT1.tif
- Figure 5-Source Data 2/Figure5b/STAT1.tif
- Figure 5-Source Data 2/Figure5b/WTAP.tif
- Figure 5-Source Data 2/Figure5c/
- Figure 5-Source Data 2/Figure5c/actin.tif
- Figure 5-Source Data 2/Figure5c/METTL3.tif
- Figure 5-Source Data 2/Figure5c/pSTAT1.tif
- Figure 5-Source Data 2/Figure5c/STAT1.tif
- Figure 5-Source Data 2/Figure5c/WTAP.tif
- Figure 5-Source Data 2/Figure5c/IP-METTL3.tif
- Figure 5-Source Data 2/Figure5c/IP-STAT1.tif
- Figure 5-Source Data 2/Figure5e/
- Figure 5-Source Data 2/Figure5e/IP-STAT1.tif
- Figure 5-Source Data 2/Figure5e/IP-WTAP.tif
- Figure 5-Source Data 2/Figure5e/actin.tif
- Figure 5-Source Data 2/Figure5e/STAT1.tif
- Figure 5-Source Data 2/Figure5e/WTAP.tif
- Figure 5-Source Data 2/Figure5f/
- Figure 5-Source Data 2/Figure5f/input-STAT1.tif
- Figure 5-Source Data 2/Figure5f/input-WTAP.tif
- Figure 5-Source Data 2/Figure5f/IP-STAT1.tif
- Figure 5-Source Data 2/Figure5f/IP-WTAP.tif
