# Supplementary material for: Phase transition of WTAP regulates m6A modification of interferon-stimulated genes
Source: eLife. 2025 May 27;13:RP100601. doi: 10.7554/eLife.100601 (PMC12113268; doi:10.7554/eLife.100601)
Supplement: Figure 5—figure supplement 1—source data 2. [file elife-100601-fig5-figsupp1-data2.zip]

Archive with 42 entries (35 files):
- Figure 5-figure supplement 1-Source Data 2/
- Figure 5-figure supplement 1-Source Data 2/Figure5-figure supplement 1a/
- Figure 5-figure supplement 1-Source Data 2/Figure5-figure supplement 1a/actin.tif
- Figure 5-figure supplement 1-Source Data 2/Figure5-figure supplement 1a/METTL3.tif
- Figure 5-figure supplement 1-Source Data 2/Figure5-figure supplement 1a/METTL14.tif
- Figure 5-figure supplement 1-Source Data 2/Figure5-figure supplement 1a/pSTAT1.tif
- Figure 5-figure supplement 1-Source Data 2/Figure5-figure supplement 1a/STAT1.tif
- Figure 5-figure supplement 1-Source Data 2/Figure5-figure supplement 1a/WTAP.tif
- Figure 5-figure supplement 1-Source Data 2/Figure5-figure supplement 1c/
- Figure 5-figure supplement 1-Source Data 2/Figure5-figure supplement 1c/actin.tif
- Figure 5-figure supplement 1-Source Data 2/Figure5-figure supplement 1c/IP-pSTAT1.tif
- Figure 5-figure supplement 1-Source Data 2/Figure5-figure supplement 1c/IP-STAT1.tif
- Figure 5-figure supplement 1-Source Data 2/Figure5-figure supplement 1c/IP-WTAP.tif
- Figure 5-figure supplement 1-Source Data 2/Figure5-figure supplement 1c/pSTAT1.tif
- Figure 5-figure supplement 1-Source Data 2/Figure5-figure supplement 1c/STAT1.tif
- Figure 5-figure supplement 1-Source Data 2/Figure5-figure supplement 1c/WTAP.tif
- Figure 5-figure supplement 1-Source Data 2/Figure5-figure supplement 1d/
- Figure 5-figure supplement 1-Source Data 2/Figure5-figure supplement 1d/IP-METTL3.tif
- Figure 5-figure supplement 1-Source Data 2/Figure5-figure supplement 1d/IP-STAT1.tif
- Figure 5-figure supplement 1-Source Data 2/Figure5-figure supplement 1d/actin.tif
- Figure 5-figure supplement 1-Source Data 2/Figure5-figure supplement 1d/METTL3.tif
- Figure 5-figure supplement 1-Source Data 2/Figure5-figure supplement 1d/STAT1.tif
- Figure 5-figure supplement 1-Source Data 2/Figure5-figure supplement 1e/
- Figure 5-figure supplement 1-Source Data 2/Figure5-figure supplement 1e/IP-METTL3.tif
- Figure 5-figure supplement 1-Source Data 2/Figure5-figure supplement 1e/IP-STAT1.tif
- Figure 5-figure supplement 1-Source Data 2/Figure5-figure supplement 1e/IP-WTAP.tif
- Figure 5-figure supplement 1-Source Data 2/Figure5-figure supplement 1e/actin.tif
- Figure 5-figure supplement 1-Source Data 2/Figure5-figure supplement 1e/METTL3.tif
- Figure 5-figure supplement 1-Source Data 2/Figure5-figure supplement 1e/pSTAT1.tif
- Figure 5-figure supplement 1-Source Data 2/Figure5-figure supplement 1e/STAT1.tif
- Figure 5-figure supplement 1-Source Data 2/Figure5-figure supplement 1e/WTAP.tif
- Figure 5-figure supplement 1-Source Data 2/Figure5-figure supplement 1f/
- Figure 5-figure supplement 1-Source Data 2/Figure5-figure supplement 1f/CFP-METTL3.tif
- Figure 5-figure supplement 1-Source Data 2/Figure5-figure supplement 1f/GFP-STAT1.tif
- Figure 5-figure supplement 1-Source Data 2/Figure5-figure supplement 1f/mCherry-WTAP.tif
- Figure 5-figure supplement 1-Source Data 2/Figure5-figure supplement 1h/
- Figure 5-figure supplement 1-Source Data 2/Figure5-figure supplement 1h/IP-pan-p.tif
- Figure 5-figure supplement 1-Source Data 2/Figure5-figure supplement 1h/IP-WTAP.tif
- Figure 5-figure supplement 1-Source Data 2/Figure5-figure supplement 1h/actin.tif
- Figure 5-figure supplement 1-Source Data 2/Figure5-figure supplement 1h/pSTAT1.tif
- Figure 5-figure supplement 1-Source Data 2/Figure5-figure supplement 1h/STAT1.tif
- Figure 5-figure supplement 1-Source Data 2/Figure5-figure supplement 1h/WTAP.tif
